# Supplementary material for: Evaluating DeepResearch and DeepThink in anterior cruciate ligament surgery patient education: ChatGPT‐4o excels in comprehensiveness, DeepSeek R1 leads in clarity and readability of orthopaedic information
Source: Knee Surg Sports Traumatol Arthrosc. 2025 Jun 1;33(8):3025–31. doi: 10.1002/ksa.12711 (PMC12310095; doi:10.1002/ksa.12711)
Supplement: Supplementary file 1 — Supporting information. [file KSA-33-3025-s001.xlsx]

## Sheet: Sheet 1
Supplementary Table 1. List of All Questions Prompted to the Chatbot Models
		Accuracy (mean, 1-4)		Clarity (mean, 1-4)		Completeness (mean, 1-4)		Consistency (mean, 1-4)
		ChatGPT 4o Deep Research	DeepSeek R1 Deepthink	ChatGPT 4o Deep Research	DeepSeek R1 Deepthink	ChatGPT 4o Deep Research	DeepSeek R1 Deepthink	ChatGPT 4o Deep Research	DeepSeek R1 Deepthink
1.	How does an ACL injury occur?	4.0	2.0	1.5	4.0	4.0	3.0	4.0	3.0
2.	What are the symptoms of an ACL tear?	4.0	3.5	3.0	4.0	4.0	3.0	4.0	3.0
3.	How is an ACL injury diagnosed?	4.0	3.0	2.5	4.0	3.5	3.0	4.0	3.0
4.	Is surgery necessary for an ACL tear?	4.0	3.0	2.5	4.0	4.0	3.0	4.0	3.0
5.	How is ACL reconstruction surgery performed?	4.0	3.0	2.5	4.0	4.0	3.0	4.0	3.0
6.	What is the recovery process like after ACL surgery?	4.0	3.0	3.5	4.0	4.0	3.0	4.0	3.0
7.	What does physical therapy involve after ACL reconstruction?	4.0	2.5	2.5	4.0	4.0	3.0	4.0	3.0
8.	When can I return to sports after ACL surgery?	4.0	3.0	2.5	4.0	3.5	3.0	4.0	3.0
9.	What are the risks and complications of ACL surgery?	4.0	2.5	2.5	4.0	3.5	3.0	4.0	3.0
10.	Is there a risk of re-injury after ACL reconstruction?	4.0	2.0	3.0	4.0	4.0	3.0	4.0	3.0
ACL: anterior cruciate ligament
